# Supplementary material for: Factors influencing professional life satisfaction among neurologists
Source: BMC Health Serv Res. 2017 Jun 19;17:409. doi: 10.1186/s12913-017-2343-8 (PMC5477134; doi:10.1186/s12913-017-2343-8)
Supplement: Supplementary file 2 — Mean Professional Life Satisfaction by Study Population Characteristics. Table S1. contains bivariate analyses displaying the association of independent variables with aspects of professional life satisfaction. Independent variables that were significantly (p < 0.05) or marginally significantly (0.05 < p < 0.10) associated with any aspect of professional life satisfaction were included in ordered logistic regression models. (DOCX 17 kb) [file 12913_2017_2343_MOESM2_ESM.docx]

Additional file 2: Table S1. Mean Professional Life Satisfaction by Study Population Characteristics
Study Population Characteristic
Aspects of Professional Life Satisfaction
Your career in medicine
Your medical specialty
Your current position
Relationships with colleagues
Relationships with patients
Personal time off (work/life balance)
Pay
Age
44 years or younger
3.72
4.01†
3.74
3.92
4.08†
3.19†
3.12†
45 to 53 years
3.71
3.95†
3.71
3.90
4.15†
3.00†
2.83†
54 to 59 years
3.73
4.03†
3.69
3.92
4.17†
2.87†
2.76†
60 years or older
3.96
4.33†
3.86
4.03
4.41†
3.34†
3.11†
Sex
Male
3.76
4.04
3.78
3.93
4.16†
3.11
3.01†
Female
3.81
4.11
3.67
3.96
4.29†
3.09
2.80†
Race
White
3.71†
4.07
3.70
3.89
4.20
3.01†
2.88
Asian
4.00†
4.12
3.92
4.07
4.22
3.44†
3.18†
Other race
3.73
4.20
3.53
3.80
4.27
3.27
2.60
Ethnicity
Hispanic or Latino
3.82
4.26
3.85
3.82
4.29
2.97
2.78
Not Hispanic or Latino
3.76
4.06
3.72
3.94
4.20
3.08
2.93
Completed any neurology subspecialty training
Yes
3.76
4.07
3.73
3.92
4.19
3.10
2.95
No
3.83
4.06
3.80
4.03
4.21
3.13
2.94
Faculty member in a medical school, neurology department, or other academic department
Yes 
3.97†
4.23†
3.85
4.11†
4.36†
3.25
2.90
No 
3.68†
4.00†
3.70
3.86†
4.14†
3.04
2.94
Weeks per year providing direct patient care
0 to 45
3.95
4.23
3.79
3.91
4.20
3.37†
3.13
46 to 48
3.75
4.04
3.74
4.05
4.19
3.15†
2.94
49 to 50
3.67
3.98
3.73
3.83
4.18
2.91†
2.95
51 to 52
3.80
4.11
3.78
3.94
4.24
3.00†
2.78
Primary practice arrangement
Solo practice
3.71†
4.06†
3.66
3.84
4.34
3.00
2.64†
Neurology group
3.56†
3.83†
3.66
3.90
4.14
2.90
2.83†
Multispecialty group
3.94†
4.24†
3.98
4.07
4.10
3.26
3.35†
University based group
3.95†
4.22†
3.83
4.09
4.30
3.23
2.85†
Other*
4.06†
4.23†
3.87
4.05
4.17
3.41
3.37†
I do not have a clinical practice
3.71†
4.24†
3.52
3.62
3.85
3.33
3.30†
% of time devoted to clinical practice
Less than 50% of my professional time
3.97
4.28†
3.84
4.01
4.18
3.30
3.00
50% to 75% of my professional time
3.84
4.19†
3.70
4.00
4.31
3.09
3.02
More than 75% of my professional time
3.71
4.01†
3.74
3.91
4.18
3.07
2.88
% of time devoted to research/teaching
None of my professional time
3.61†
3.91†
3.65
3.76†
4.09†
3.09
2.86
Under 25% of my professional time
3.82†
4.13†
3.80
4.06†
4.27†
3.02
2.96
25% or more of my professional time
3.96†
4.27†
3.80
4.03†
4.29†
3.28
2.97
% of time devoted to administration/other
None of my professional time
3.75
4.04
3.75
3.97
4.17
3.07
2.89
Less than 10% of my professional time
3.83
4.20
3.78
3.92
4.27
3.22
2.87
10% or more of my professional time
3.74
4.02
3.70
3.92
4.21
3.03
3.03
Practice location
Within a major city
3.88†
4.14†
3.81†
4.00
4.21
3.17†
3.00
Suburban or moderate-sized city
3.75†
4.05†
3.75†
3.94
4.27
3.14†
2.92
Small city/rural area
3.42†
3.81†
3.50†
3.73
3.99
2.73†
2.82
Total number of patients seen in an average week
0 to 34
3.86
4.18
3.75
4.03
4.17
3.33†
3.04
35 to 50
3.73
3.96
3.71
3.97
4.26
3.18†
2.92
51 to 75
3.82
4.06
3.75
3.95
4.26
3.01†
3.04
76 to 400
3.65
4.03
3.78
3.78
4.10
2.88†
2.83
Total number of new patients seen in an average week
0 to 8
3.83
4.15
3.75
3.97
4.26
3.16
2.91
9 to 14
3.69
4.00
3.68
3.91
4.23
3.25
2.99
15 to 20
3.73
3.99
3.71
3.89
4.13
3.00
2.90
21 to 120
3.82
4.10
3.84
3.97
4.19
2.96
3.06
Plans to retire from patient care or significantly reduce patient care hours
Yes
3.52†
3.95
3.44†
3.93
4.27
2.59†
2.75
No
3.81†
4.08
3.79†
3.94
4.19
3.16†
2.98
Note: Wilcoxon-Mann-Whitney tests were calculated for independent variables with two categories. Kruskal Wallis tests were calculated for independent variables with three or more categories. 
†	Statistically significant, p < 0.05
*	The “other” category includes neurologists who responded “staff-model HMO,” “government hospital or clinic,” or “other public or private hospital or clinic setting” to the question, “Indicate in which practice arrangement you spend the majority of your clinical time.”
